# Supplementary material for: Three new species of the millipede genus Hyleoglomeris Verhoeff, 1910 from the Aegean region of Greece (Diplopoda, Glomerida, Glomeridae)
Source: Biodivers Data J. 2013 Nov 6;(1):e1000. doi: 10.3897/BDJ.1.e1000 (PMC3964707; doi:10.3897/BDJ.1.e1000)
Supplement: XML Treatment for Hyleoglomeris subreducta [file BDJ.1.e1000-treatment1.xml]

<!DOCTYPE tp:taxon-treatment
  PUBLIC "-//TaxonX//DTD Taxonomic Treatment Publishing DTD v0 20100105//EN" "tax-treatment-NSO.dtd">
<tp:taxon-treatment xmlns:tp="http://www.plazi.org/taxpub"><tp:treatment-meta><mixed-citation publication-type="journal"><person-group><name><surname>Golovatch</surname><given-names>Sergei</given-names></name></person-group><article-title>Three new species of the millipede genus <italic><tp:taxon-name><tp:taxon-name-part taxon-name-part-type="genus">Hyleoglomeris</tp:taxon-name-part></tp:taxon-name></italic> Verhoeff, 1910 from the Aegean region of Greece (<tp:taxon-name><tp:taxon-name-part taxon-name-part-type="classis">Diplopoda</tp:taxon-name-part></tp:taxon-name>, <tp:taxon-name><tp:taxon-name-part taxon-name-part-type="ordo">Glomerida</tp:taxon-name-part></tp:taxon-name>, <tp:taxon-name><tp:taxon-name-part taxon-name-part-type="familia">Glomeridae</tp:taxon-name-part></tp:taxon-name>)</article-title><source>Biodivers Data J</source><day>6</day><month>11</month><year>2013</year><volume>2013</volume><issue>1</issue><pub-id pub-id-type="doi">10.3897/BDJ.1.e1000</pub-id></mixed-citation></tp:treatment-meta><tp:nomenclature><tp:taxon-name>
            <tp:taxon-name-part taxon-name-part-type="genus">Hyleoglomeris</tp:taxon-name-part>
            <tp:taxon-name-part taxon-name-part-type="species">subreducta</tp:taxon-name-part>
            <object-id xmlns:xlink="http://www.w3.org/1999/xlink" content-type="zoobank" xlink:type="simple" object-id-type="ZooBank">urn:lsid:zoobank.org:act:66006F7F-BDDD-417E-92DF-34B896F75A5B</object-id>
          </tp:taxon-name><tp:taxon-authority>Golovatch, 2013</tp:taxon-authority><tp:taxon-status xmlns:xlink="http://www.w3.org/1999/xlink" xlink:type="simple">sp. n.</tp:taxon-status></tp:nomenclature><tp:treatment-sec sec-type="materials"><title>Materials</title><list list-type="alpha-lower" list-content="occurrences"><list-item><p><bold>Type status:</bold> <named-content xmlns:xlink="http://www.w3.org/1999/xlink" content-type="dwc:typeStatus" xlink:type="simple">Holotype</named-content>. <bold>Occurrence:</bold> recordedBy: <named-content xmlns:xlink="http://www.w3.org/1999/xlink" content-type="dwc:recordedBy" xlink:type="simple">P. Beron</named-content>; sex: <named-content xmlns:xlink="http://www.w3.org/1999/xlink" content-type="dwc:sex" xlink:type="simple">1 male</named-content>; <bold>Location:</bold> island: <named-content xmlns:xlink="http://www.w3.org/1999/xlink" content-type="dwc:island" xlink:type="simple">Chios</named-content>; country: <named-content xmlns:xlink="http://www.w3.org/1999/xlink" content-type="dwc:country" xlink:type="simple">Greece</named-content>; verbatimLocality: <named-content xmlns:xlink="http://www.w3.org/1999/xlink" content-type="dwc:verbatimLocality" xlink:type="simple">village Haghios Galos (Agiongalas, Haghia Gala), 65 km from town of Chios, Cave Hagiogalousaina</named-content>; <bold>Event:</bold> eventDate: <named-content xmlns:xlink="http://www.w3.org/1999/xlink" content-type="dwc:eventDate" xlink:type="simple">1987-05-12</named-content>; <bold>Record Level:</bold> institutionCode: <named-content xmlns:xlink="http://www.w3.org/1999/xlink" content-type="dwc:institutionCode" xlink:type="simple">NMNHS</named-content></p></list-item><list-item><p><bold>Type status:</bold> <named-content xmlns:xlink="http://www.w3.org/1999/xlink" content-type="dwc:typeStatus" xlink:type="simple">Paratype</named-content>. <bold>Occurrence:</bold> recordedBy: <named-content xmlns:xlink="http://www.w3.org/1999/xlink" content-type="dwc:recordedBy" xlink:type="simple">P. Beron</named-content>; sex: <named-content xmlns:xlink="http://www.w3.org/1999/xlink" content-type="dwc:sex" xlink:type="simple">1 male, 3 female, 3 juveniles</named-content>; <bold>Location:</bold> island: <named-content xmlns:xlink="http://www.w3.org/1999/xlink" content-type="dwc:island" xlink:type="simple">Chios</named-content>; country: <named-content xmlns:xlink="http://www.w3.org/1999/xlink" content-type="dwc:country" xlink:type="simple">Greece</named-content>; verbatimLocality: <named-content xmlns:xlink="http://www.w3.org/1999/xlink" content-type="dwc:verbatimLocality" xlink:type="simple">village Haghios Galos (Agiongalas, Haghia Gala), 65 km from town of Chios, Cave Hagiogalousaina</named-content>; <bold>Event:</bold> eventDate: <named-content xmlns:xlink="http://www.w3.org/1999/xlink" content-type="dwc:eventDate" xlink:type="simple">1987-05-12</named-content>; <bold>Record Level:</bold> institutionCode: <named-content xmlns:xlink="http://www.w3.org/1999/xlink" content-type="dwc:institutionCode" xlink:type="simple">NMNHS</named-content></p></list-item><list-item><p><bold>Type status:</bold> <named-content xmlns:xlink="http://www.w3.org/1999/xlink" content-type="dwc:typeStatus" xlink:type="simple">Paratype</named-content>. <bold>Occurrence:</bold> recordedBy: <named-content xmlns:xlink="http://www.w3.org/1999/xlink" content-type="dwc:recordedBy" xlink:type="simple">P. Beron</named-content>; sex: <named-content xmlns:xlink="http://www.w3.org/1999/xlink" content-type="dwc:sex" xlink:type="simple">1 male, 1 female</named-content>; <bold>Location:</bold> island: <named-content xmlns:xlink="http://www.w3.org/1999/xlink" content-type="dwc:island" xlink:type="simple">Chios</named-content>; country: <named-content xmlns:xlink="http://www.w3.org/1999/xlink" content-type="dwc:country" xlink:type="simple">Greece</named-content>; verbatimLocality: <named-content xmlns:xlink="http://www.w3.org/1999/xlink" content-type="dwc:verbatimLocality" xlink:type="simple">village Haghios Galos (Agiongalas, Haghia Gala), 65 km from town of Chios, Cave Hagiogalousaina</named-content>; <bold>Event:</bold> eventDate: <named-content xmlns:xlink="http://www.w3.org/1999/xlink" content-type="dwc:eventDate" xlink:type="simple">1987-05-12</named-content>; <bold>Record Level:</bold> institutionCode: <named-content xmlns:xlink="http://www.w3.org/1999/xlink" content-type="dwc:institutionCode" xlink:type="simple">ZMUM</named-content></p></list-item></list></tp:treatment-sec><tp:treatment-sec sec-type="Description"><title>Description</title><p>Length of holotype ca 5.5 mm, width (maximum on tergum 2) ca 2.5 mm; length of paratypes ca 5.0-6.0 mm, width on tergum 2 ca 2.1-3.0 mm, or males and females, respectively. Body from nearly entirely pallid (especially so in smaller specimens) to coloration remnants persisting on head and terga (Fig. <xref ref-type="fig" rid="F353319">1</xref><xref ref-type="fig" rid="F353324">a</xref>, <xref ref-type="fig" rid="F353325">b</xref>, <xref ref-type="fig" rid="F353326">c</xref>). Head usually with a considerably infuscate, large, brownish to blackish patch around Tömösváry’s organ and ocelli each side (Fig. <xref ref-type="fig" rid="F353319">1</xref><xref ref-type="fig" rid="F353325">b</xref>, <xref ref-type="fig" rid="F353326">c</xref>), antennae pallid to very faintly brownish yellow. Trunk from entirely pallid to very faintly brown or grey-brown, in the latter case with a peculiar pattern (Fig. <xref ref-type="fig" rid="F353319">1</xref><xref ref-type="fig" rid="F353324">a</xref>, <xref ref-type="fig" rid="F353325">b</xref>, <xref ref-type="fig" rid="F353326">c</xref>). Collum very slightly marbled brownish on sides and with a rather wide, light brownish, subcaudal band in front of a narrowly flavous caudal margin (Fig. <xref ref-type="fig" rid="F353319">1</xref><xref ref-type="fig" rid="F353324">a</xref>, <xref ref-type="fig" rid="F353325">b</xref>). Tergum 2 (= thoracic shield) with a similar pattern, but subcaudal band wider, slightly broadened and remaining only above schism laterally while central part subtriangular and extending nearly up to front margin (Fig. <xref ref-type="fig" rid="F353319">1</xref><xref ref-type="fig" rid="F353324">a</xref>, <xref ref-type="fig" rid="F353325">b</xref>, <xref ref-type="fig" rid="F353326">c</xref>). Following terga with a similar pattern as well, each with a paramedian pair of large, transversely oval, flavous, sublateral, anterior spots above broadly flavous lateral margin. Last tergum (= pygidium) nearly entirely and uniformly light brown or grey-brown, with a broad flavous band at caudal margin (Fig. <xref ref-type="fig" rid="F353319">1</xref><xref ref-type="fig" rid="F353324">a</xref>, <xref ref-type="fig" rid="F353325">b</xref>, <xref ref-type="fig" rid="F353326">c</xref>). Ocelli 5+1 or 6+1, convex, completely translucid, but mostly clearly discernible due to an infuscated nearby background (Fig. <xref ref-type="fig" rid="F353319">1</xref><xref ref-type="fig" rid="F353325">b</xref>, <xref ref-type="fig" rid="F353326">c</xref>). Tömösváry’s organ pallid, transverse-oval, ca 1.4 times wider than long. Antennomere 6 rather long, ca 2.0–2.1 times as long as high. Collum with two transverse striae. Tergum 2 with a narrow hyposchism extending behind to reach the caudal tergal margin; 7-8 superficial transverse striae, only one starting below schism, one level with, all others above schism while three (never last one from below) crossing the dorsum. Male anal shield regularly rounded at caudal margin. Male leg 17 (Fig. <xref ref-type="fig" rid="F353328">2</xref><xref ref-type="fig" rid="F353333">a</xref>) with a rather high, regularly rounded, outer coxal lobe; telopodite 4-segmented, tarsus with three strong apical spines. Male leg 18 (Fig. <xref ref-type="fig" rid="F353328">2</xref><xref ref-type="fig" rid="F353334">b</xref>) with a regularly rounded syncoxital notch; telopodite 4-segmented, tarsus with one apical spine. Male legs 19, or telopods (Fig. <xref ref-type="fig" rid="F353328">2</xref><xref ref-type="fig" rid="F353335">c</xref>), with a high, regularly rounded, central syncoxital lobe flanked by two setose horns, each latter only slightly higher than central lobe and crowned by a minute, elongate, acuminate, membranous lobule devoid of adjacent structures. Prefemur and, to a lesser extent and only parabasally, femur micropapillate laterally. Caudomedial femoral process prominent, directed distomedially at ca 100º to femur, mostly strongly chitinized, only apically with a small membranous sac, but devoid of any chitinized lobe. Caudomedial process of tibia evident, sac-shaped, membranous, with an evident, rounded tubercle on caudal face at base. Tarsus rather strongly curved, subacuminate apically.</p></tp:treatment-sec><tp:treatment-sec sec-type="Diagnosis"><title>Diagnosis</title><p>Differs from congeners in a partly to completely unpigmented body, coupled with sometimes still persisting remnants of a peculiar colour pattern, a rather long antennomere 6 which is ca 2.0–2.1 times as long as high, as well as by a narrow hyposchism which only reaches the caudal margin of tergum 2, and 7-8 transverse striae of which three cross the dorsum on tergum 2. Differs clearly from all known Greek congeners, including two new ones described below, also by a 4-segmented male telopodite 17 (Fig. <xref ref-type="fig" rid="F353328">2</xref><xref ref-type="fig" rid="F353333">a</xref>).</p></tp:treatment-sec><tp:treatment-sec sec-type="Etymology"><title>Etymology</title><p>To emphasize the nearly fully to fully reduced body coloration similar to the condition observed in the southern Chinese cavernicole, <italic><tp:taxon-name><tp:taxon-name-part taxon-name-part-type="genus">Hyleoglomeris</tp:taxon-name-part> <tp:taxon-name-part taxon-name-part-type="species">reducta</tp:taxon-name-part></tp:taxon-name></italic> Golovatch, Geoffroy &amp; Mauriès, 2006. An adjective.</p></tp:treatment-sec><tp:treatment-sec sec-type="Taxon discussion"><title>Taxon discussion</title><p>Due to such a troglomorphic feature as the completely or nearly completely unpigmented body, this species may well prove to be a troglobite. This cave on Chios is known to harbour at least one more endemic troglobite, the false-scorpion <italic><tp:taxon-name><tp:taxon-name-part taxon-name-part-type="genus">Chthonius</tp:taxon-name-part> <tp:taxon-name-part taxon-name-part-type="species">chius</tp:taxon-name-part></tp:taxon-name></italic> Schawaller, 1990 (<tp:taxon-name><tp:taxon-name-part taxon-name-part-type="ordo">Pseudoscorpiones</tp:taxon-name-part></tp:taxon-name>, <tp:taxon-name><tp:taxon-name-part taxon-name-part-type="familia">Chthoniidae</tp:taxon-name-part></tp:taxon-name>) (<xref ref-type="bibr" rid="B363745">Harvey 2008</xref>).</p></tp:treatment-sec><tp:treatment-sec><!--Section generated to contain objects referenced in tp:taxon-treatment.--><fig-group id="F353319" position="float" orientation="portrait"><caption><p>Habitus of <italic><tp:taxon-name><tp:taxon-name-part taxon-name-part-type="genus">Hyleoglomeris</tp:taxon-name-part> <tp:taxon-name-part taxon-name-part-type="species">subreducta</tp:taxon-name-part></tp:taxon-name></italic> sp. n., a pigmented male paratype. Photos by K. Makarov, not taken to scale.</p></caption><fig id="F353324" position="float" orientation="portrait"><label>Figure 1a.</label><caption><p>Dorsal view.</p></caption><graphic xmlns:xlink="http://www.w3.org/1999/xlink" xlink:href="biodiversity_data_journal-1-e1000-g001_a.jpg" position="float" orientation="portrait" xlink:type="simple"/></fig><fig id="F353325" position="float" orientation="portrait"><label>Figure 1b.</label><caption><p>Lateral view.</p></caption><graphic xmlns:xlink="http://www.w3.org/1999/xlink" xlink:href="biodiversity_data_journal-1-e1000-g001_b.jpg" position="float" orientation="portrait" xlink:type="simple"/></fig><fig id="F353326" position="float" orientation="portrait"><label>Figure 1c.</label><caption><p>Ventrolateral view.</p></caption><graphic xmlns:xlink="http://www.w3.org/1999/xlink" xlink:href="biodiversity_data_journal-1-e1000-g001_c.jpg" position="float" orientation="portrait" xlink:type="simple"/></fig></fig-group><fig id="F353324" position="float" orientation="portrait"><label>Figure 1a.</label><caption><p>Dorsal view.</p></caption><graphic xmlns:xlink="http://www.w3.org/1999/xlink" xlink:href="biodiversity_data_journal-1-e1000-g001_a.jpg" position="float" orientation="portrait" xlink:type="simple"/></fig><fig id="F353325" position="float" orientation="portrait"><label>Figure 1b.</label><caption><p>Lateral view.</p></caption><graphic xmlns:xlink="http://www.w3.org/1999/xlink" xlink:href="biodiversity_data_journal-1-e1000-g001_b.jpg" position="float" orientation="portrait" xlink:type="simple"/></fig><fig id="F353326" position="float" orientation="portrait"><label>Figure 1c.</label><caption><p>Ventrolateral view.</p></caption><graphic xmlns:xlink="http://www.w3.org/1999/xlink" xlink:href="biodiversity_data_journal-1-e1000-g001_c.jpg" position="float" orientation="portrait" xlink:type="simple"/></fig><fig-group id="F353328" position="float" orientation="portrait"><caption><p><italic><tp:taxon-name><tp:taxon-name-part taxon-name-part-type="genus">Hyleoglomeris</tp:taxon-name-part> <tp:taxon-name-part taxon-name-part-type="species">subreducta</tp:taxon-name-part></tp:taxon-name></italic> sp. n., a pigmented male paratype.</p></caption><fig id="F353333" position="float" orientation="portrait"><label>Figure 2a.</label><caption><p>Leg 17, front view. Scale bar: 0.2 mm.</p></caption><graphic xmlns:xlink="http://www.w3.org/1999/xlink" xlink:href="biodiversity_data_journal-1-e1000-g002_a.jpg" position="float" orientation="portrait" xlink:type="simple"/></fig><fig id="F353334" position="float" orientation="portrait"><label>Figure 2b.</label><caption><p>Leg 18, front view. Scale bar: 0.2 mm.</p></caption><graphic xmlns:xlink="http://www.w3.org/1999/xlink" xlink:href="biodiversity_data_journal-1-e1000-g002_b.jpg" position="float" orientation="portrait" xlink:type="simple"/></fig><fig id="F353335" position="float" orientation="portrait"><label>Figure 2c.</label><caption><p>Leg 19, front view. Scale bar: 0.2 mm.</p></caption><graphic xmlns:xlink="http://www.w3.org/1999/xlink" xlink:href="biodiversity_data_journal-1-e1000-g002_c.jpg" position="float" orientation="portrait" xlink:type="simple"/></fig></fig-group><fig id="F353333" position="float" orientation="portrait"><label>Figure 2a.</label><caption><p>Leg 17, front view. Scale bar: 0.2 mm.</p></caption><graphic xmlns:xlink="http://www.w3.org/1999/xlink" xlink:href="biodiversity_data_journal-1-e1000-g002_a.jpg" position="float" orientation="portrait" xlink:type="simple"/></fig><fig id="F353334" position="float" orientation="portrait"><label>Figure 2b.</label><caption><p>Leg 18, front view. Scale bar: 0.2 mm.</p></caption><graphic xmlns:xlink="http://www.w3.org/1999/xlink" xlink:href="biodiversity_data_journal-1-e1000-g002_b.jpg" position="float" orientation="portrait" xlink:type="simple"/></fig><fig id="F353335" position="float" orientation="portrait"><label>Figure 2c.</label><caption><p>Leg 19, front view. Scale bar: 0.2 mm.</p></caption><graphic xmlns:xlink="http://www.w3.org/1999/xlink" xlink:href="biodiversity_data_journal-1-e1000-g002_c.jpg" position="float" orientation="portrait" xlink:type="simple"/></fig></tp:treatment-sec><ref-list><ref id="B363745"><element-citation xmlns:xlink="http://www.w3.org/1999/xlink" publication-type="software" xlink:type="simple"><person-group person-group-type="author"><name name-style="western"><surname>Harvey</surname><given-names>MS</given-names></name></person-group><year>2008</year><article-title>Pseudoscorpions of the World</article-title><publisher-name>Western Australian Museum, Perth</publisher-name><uri xlink:type="simple">http://www.museum.wa.gov.au/arachnids/pseudoscorpions/</uri><comment content-type="Version">1.1</comment></element-citation></ref></ref-list></tp:taxon-treatment>
