# Supplementary material for: Three new species of the millipede genus Hyleoglomeris Verhoeff, 1910 from the Aegean region of Greece (Diplopoda, Glomerida, Glomeridae)
Source: Biodivers Data J. 2013 Nov 6;(1):e1000. doi: 10.3897/BDJ.1.e1000 (PMC3964707; doi:10.3897/BDJ.1.e1000)
Supplement: XML Treatment for Hyleoglomeris translucida [file BDJ.1.e1000-treatment2.xml]

<!DOCTYPE tp:taxon-treatment
  PUBLIC "-//TaxonX//DTD Taxonomic Treatment Publishing DTD v0 20100105//EN" "tax-treatment-NSO.dtd">
<tp:taxon-treatment xmlns:tp="http://www.plazi.org/taxpub"><tp:treatment-meta><mixed-citation publication-type="journal"><person-group><name><surname>Golovatch</surname><given-names>Sergei</given-names></name></person-group><article-title>Three new species of the millipede genus <italic><tp:taxon-name><tp:taxon-name-part taxon-name-part-type="genus">Hyleoglomeris</tp:taxon-name-part></tp:taxon-name></italic> Verhoeff, 1910 from the Aegean region of Greece (<tp:taxon-name><tp:taxon-name-part taxon-name-part-type="classis">Diplopoda</tp:taxon-name-part></tp:taxon-name>, <tp:taxon-name><tp:taxon-name-part taxon-name-part-type="ordo">Glomerida</tp:taxon-name-part></tp:taxon-name>, <tp:taxon-name><tp:taxon-name-part taxon-name-part-type="familia">Glomeridae</tp:taxon-name-part></tp:taxon-name>)</article-title><source>Biodivers Data J</source><day>6</day><month>11</month><year>2013</year><volume>2013</volume><issue>1</issue><pub-id pub-id-type="doi">10.3897/BDJ.1.e1000</pub-id></mixed-citation></tp:treatment-meta><tp:nomenclature><tp:taxon-name>
            <tp:taxon-name-part taxon-name-part-type="genus">Hyleoglomeris</tp:taxon-name-part>
            <tp:taxon-name-part taxon-name-part-type="species">translucida</tp:taxon-name-part>
            <object-id xmlns:xlink="http://www.w3.org/1999/xlink" content-type="zoobank" xlink:type="simple" object-id-type="ZooBank">urn:lsid:zoobank.org:act:85DE9877-212A-4767-87B8-90D145E27B25</object-id>
          </tp:taxon-name><tp:taxon-authority>Golovatch, 2013</tp:taxon-authority><tp:taxon-status xmlns:xlink="http://www.w3.org/1999/xlink" xlink:type="simple">sp. n.</tp:taxon-status></tp:nomenclature><tp:treatment-sec sec-type="materials"><title>Materials</title><list list-type="alpha-lower" list-content="occurrences"><list-item><p><bold>Type status:</bold> <named-content xmlns:xlink="http://www.w3.org/1999/xlink" content-type="dwc:typeStatus" xlink:type="simple">Holotype</named-content>. <bold>Occurrence:</bold> recordedBy: <named-content xmlns:xlink="http://www.w3.org/1999/xlink" content-type="dwc:recordedBy" xlink:type="simple">P. Beron</named-content>; sex: <named-content xmlns:xlink="http://www.w3.org/1999/xlink" content-type="dwc:sex" xlink:type="simple">1 male</named-content>; <bold>Location:</bold> island: <named-content xmlns:xlink="http://www.w3.org/1999/xlink" content-type="dwc:island" xlink:type="simple">Rhodes</named-content>; country: <named-content xmlns:xlink="http://www.w3.org/1999/xlink" content-type="dwc:country" xlink:type="simple">Greece</named-content>; verbatimLocality: <named-content xmlns:xlink="http://www.w3.org/1999/xlink" content-type="dwc:verbatimLocality" xlink:type="simple">village Archangelos, Cave Coumellos</named-content>; <bold>Event:</bold> eventDate: <named-content xmlns:xlink="http://www.w3.org/1999/xlink" content-type="dwc:eventDate" xlink:type="simple">1987-05-02</named-content>; <bold>Record Level:</bold> institutionCode: <named-content xmlns:xlink="http://www.w3.org/1999/xlink" content-type="dwc:institutionCode" xlink:type="simple">NMNHS</named-content></p></list-item><list-item><p><bold>Type status:</bold> <named-content xmlns:xlink="http://www.w3.org/1999/xlink" content-type="dwc:typeStatus" xlink:type="simple">Paratype</named-content>. <bold>Occurrence:</bold> recordedBy: <named-content xmlns:xlink="http://www.w3.org/1999/xlink" content-type="dwc:recordedBy" xlink:type="simple">P. Beron</named-content>; sex: <named-content xmlns:xlink="http://www.w3.org/1999/xlink" content-type="dwc:sex" xlink:type="simple">2 males, 6 females, 2 juveniles</named-content>; <bold>Location:</bold> island: <named-content xmlns:xlink="http://www.w3.org/1999/xlink" content-type="dwc:island" xlink:type="simple">Rhodes</named-content>; country: <named-content xmlns:xlink="http://www.w3.org/1999/xlink" content-type="dwc:country" xlink:type="simple">Greece</named-content>; verbatimLocality: <named-content xmlns:xlink="http://www.w3.org/1999/xlink" content-type="dwc:verbatimLocality" xlink:type="simple">village Archangelos, Cave Coumellos</named-content>; <bold>Event:</bold> eventDate: <named-content xmlns:xlink="http://www.w3.org/1999/xlink" content-type="dwc:eventDate" xlink:type="simple">1987-05-02</named-content>; <bold>Record Level:</bold> institutionCode: <named-content xmlns:xlink="http://www.w3.org/1999/xlink" content-type="dwc:institutionCode" xlink:type="simple">NMNHS</named-content></p></list-item><list-item><p><bold>Type status:</bold> <named-content xmlns:xlink="http://www.w3.org/1999/xlink" content-type="dwc:typeStatus" xlink:type="simple">Paratype</named-content>. <bold>Occurrence:</bold> recordedBy: <named-content xmlns:xlink="http://www.w3.org/1999/xlink" content-type="dwc:recordedBy" xlink:type="simple">P. Beron</named-content>; sex: <named-content xmlns:xlink="http://www.w3.org/1999/xlink" content-type="dwc:sex" xlink:type="simple">1 male, 1 female</named-content>; <bold>Location:</bold> island: <named-content xmlns:xlink="http://www.w3.org/1999/xlink" content-type="dwc:island" xlink:type="simple">Rhodes</named-content>; country: <named-content xmlns:xlink="http://www.w3.org/1999/xlink" content-type="dwc:country" xlink:type="simple">Greece</named-content>; verbatimLocality: <named-content xmlns:xlink="http://www.w3.org/1999/xlink" content-type="dwc:verbatimLocality" xlink:type="simple">village Archangelos, Cave Coumellos</named-content>; <bold>Event:</bold> eventDate: <named-content xmlns:xlink="http://www.w3.org/1999/xlink" content-type="dwc:eventDate" xlink:type="simple">1987-05-02</named-content>; <bold>Record Level:</bold> institutionCode: <named-content xmlns:xlink="http://www.w3.org/1999/xlink" content-type="dwc:institutionCode" xlink:type="simple">ZMUM</named-content></p></list-item></list></tp:treatment-sec><tp:treatment-sec sec-type="Description"><title>Description</title><p>Length of holotype ca 4.1 mm, width (maximum on tergum 2) ca 1.8 mm; length of paratypes ca 4.0-4.3 mm, width on tergum 2 ca 1.8-2.0 mm, or 4.3-5.0 and 2.0-2.6 mm in males and females, respectively. Body entirely pallid (Fig. <xref ref-type="fig" rid="F353337">3</xref>).</p><p>Ocelli ca 6+1, convex, completely translucid, poorly discernible (Fig. <xref ref-type="fig" rid="F353337">3</xref>). Tömösváry’s organ pallid, transverse-oval, ca 1.4-1.5 times wider than long. Antennomere 6 rather long, ca 2.1–2.2 times as long as high.</p><p>Collum with two transverse striae. Tergum 2 with a narrow hyposchism extending behind to reach the caudal tergal margin; 6-7 superficial transverse striae, two starting below schism, one level with, all others above schism, with only one (never last one from below) crossing the dorsum. Male anal shield regularly rounded at caudal margin.</p><p>Male leg 17 (Fig. <xref ref-type="fig" rid="F353339">4</xref><xref ref-type="fig" rid="F353344">a</xref>) with a rather low, regularly rounded, outer coxal lobe; telopodite 3-segmented, tarsus with two strong apical spines.</p><p>Male leg 18 (Fig. <xref ref-type="fig" rid="F353339">4</xref><xref ref-type="fig" rid="F353345">b</xref>) with a narrow syncoxital notch; telopodite 4-segmented, tarsus with one apical spine.</p><p>Telopods (Fig. <xref ref-type="fig" rid="F353339">4</xref><xref ref-type="fig" rid="F353346">c</xref>, <xref ref-type="fig" rid="F353347">d</xref>) with a medium-sized, regularly rounded, central syncoxital lobe flanked by two setose horns, each latter clearly higher than central lobe and crowned by a small, elongate membranous lobule devoid of adjacent structures. Prefemur and, to a lesser extent and only parabasally, femur micropapillate laterally. Caudomedial femoral process prominent, directed distomedially at ca 100º to femur, mostly strongly chitinized, only apically with a small membranous sac, on caudal face slightly setose. Caudomedial process of tibia evident, sac-shaped, membranous, at base with an evident, parabasally poorly setose tubercle on caudal face. Tarsus rather strongly curved, subacuminate apically.</p></tp:treatment-sec><tp:treatment-sec sec-type="Diagnosis"><title>Diagnosis</title><p>Differs from congeners in a completely unpigmented body, coupled with a rather long antennomere 6 which is ca 2.1–2.2 times as long as high, as well as by a narrow hyposchism which only reaches the caudal margin of tergum 2, 6-7 transverse striae of which only 1-2 cross the dorsum on tergum 2, a 3-segmented male telopodite 17, and a caudally slightly setose distomesal process of the telopod femur.</p></tp:treatment-sec><tp:treatment-sec sec-type="Etymology"><title>Etymology</title><p>To emphasize the fully unpigmented, translucid body. An adjective.</p></tp:treatment-sec><tp:treatment-sec sec-type="Taxon discussion"><title>Taxon discussion</title><p>Due to such a clearly troglomorphic feature as the completely unpigmented body, this species may prove to be a troglobite.</p></tp:treatment-sec><tp:treatment-sec><!--Section generated to contain objects referenced in tp:taxon-treatment.--><fig id="F353337" position="float" orientation="portrait"><label>Figure 3.</label><caption><p>Habitus of <italic><tp:taxon-name><tp:taxon-name-part taxon-name-part-type="genus">Hyleoglomeris</tp:taxon-name-part> <tp:taxon-name-part taxon-name-part-type="species">translucida</tp:taxon-name-part></tp:taxon-name></italic> sp. n., female paratype, lateral view. Photo by K. Makarov, not taken to scale.</p></caption><graphic xmlns:xlink="http://www.w3.org/1999/xlink" xlink:href="biodiversity_data_journal-1-e1000-g003.jpg" position="float" orientation="portrait" xlink:type="simple"/></fig><fig-group id="F353339" position="float" orientation="portrait"><caption><p><italic><tp:taxon-name><tp:taxon-name-part taxon-name-part-type="genus">Hyleoglomeris</tp:taxon-name-part> <tp:taxon-name-part taxon-name-part-type="species">translucida</tp:taxon-name-part></tp:taxon-name></italic> sp. n., male paratype.</p></caption><fig id="F353344" position="float" orientation="portrait"><label>Figure 4a.</label><caption><p>Leg 17, front view. Scale bar: 0.1 mm.</p></caption><graphic xmlns:xlink="http://www.w3.org/1999/xlink" xlink:href="biodiversity_data_journal-1-e1000-g004_a.jpg" position="float" orientation="portrait" xlink:type="simple"/></fig><fig id="F353345" position="float" orientation="portrait"><label>Figure 4b.</label><caption><p>Leg 18, front view. Scale bar: 0.1 mm.</p></caption><graphic xmlns:xlink="http://www.w3.org/1999/xlink" xlink:href="biodiversity_data_journal-1-e1000-g004_b.jpg" position="float" orientation="portrait" xlink:type="simple"/></fig><fig id="F353346" position="float" orientation="portrait"><label>Figure 4c.</label><caption><p>Leg 19, front view. Scale bar: 0.1 mm.</p></caption><graphic xmlns:xlink="http://www.w3.org/1999/xlink" xlink:href="biodiversity_data_journal-1-e1000-g004_c.jpg" position="float" orientation="portrait" xlink:type="simple"/></fig><fig id="F353347" position="float" orientation="portrait"><label>Figure 4d.</label><caption><p>Leg 19, caudal view. Scale bar: 0.1 mm.</p></caption><graphic xmlns:xlink="http://www.w3.org/1999/xlink" xlink:href="biodiversity_data_journal-1-e1000-g004_d.jpg" position="float" orientation="portrait" xlink:type="simple"/></fig></fig-group><fig id="F353344" position="float" orientation="portrait"><label>Figure 4a.</label><caption><p>Leg 17, front view. Scale bar: 0.1 mm.</p></caption><graphic xmlns:xlink="http://www.w3.org/1999/xlink" xlink:href="biodiversity_data_journal-1-e1000-g004_a.jpg" position="float" orientation="portrait" xlink:type="simple"/></fig><fig id="F353345" position="float" orientation="portrait"><label>Figure 4b.</label><caption><p>Leg 18, front view. Scale bar: 0.1 mm.</p></caption><graphic xmlns:xlink="http://www.w3.org/1999/xlink" xlink:href="biodiversity_data_journal-1-e1000-g004_b.jpg" position="float" orientation="portrait" xlink:type="simple"/></fig><fig id="F353346" position="float" orientation="portrait"><label>Figure 4c.</label><caption><p>Leg 19, front view. Scale bar: 0.1 mm.</p></caption><graphic xmlns:xlink="http://www.w3.org/1999/xlink" xlink:href="biodiversity_data_journal-1-e1000-g004_c.jpg" position="float" orientation="portrait" xlink:type="simple"/></fig><fig id="F353347" position="float" orientation="portrait"><label>Figure 4d.</label><caption><p>Leg 19, caudal view. Scale bar: 0.1 mm.</p></caption><graphic xmlns:xlink="http://www.w3.org/1999/xlink" xlink:href="biodiversity_data_journal-1-e1000-g004_d.jpg" position="float" orientation="portrait" xlink:type="simple"/></fig></tp:treatment-sec></tp:taxon-treatment>
