# Supplementary material for: Three new species of the millipede genus Hyleoglomeris Verhoeff, 1910 from the Aegean region of Greece (Diplopoda, Glomerida, Glomeridae)
Source: Biodivers Data J. 2013 Nov 6;(1):e1000. doi: 10.3897/BDJ.1.e1000 (PMC3964707; doi:10.3897/BDJ.1.e1000)
Supplement: XML Treatment for Hyleoglomeris insularis [file BDJ.1.e1000-treatment3.xml]

<!DOCTYPE tp:taxon-treatment
  PUBLIC "-//TaxonX//DTD Taxonomic Treatment Publishing DTD v0 20100105//EN" "tax-treatment-NSO.dtd">
<tp:taxon-treatment xmlns:tp="http://www.plazi.org/taxpub"><tp:treatment-meta><mixed-citation publication-type="journal"><person-group><name><surname>Golovatch</surname><given-names>Sergei</given-names></name></person-group><article-title>Three new species of the millipede genus <italic><tp:taxon-name><tp:taxon-name-part taxon-name-part-type="genus">Hyleoglomeris</tp:taxon-name-part></tp:taxon-name></italic> Verhoeff, 1910 from the Aegean region of Greece (<tp:taxon-name><tp:taxon-name-part taxon-name-part-type="classis">Diplopoda</tp:taxon-name-part></tp:taxon-name>, <tp:taxon-name><tp:taxon-name-part taxon-name-part-type="ordo">Glomerida</tp:taxon-name-part></tp:taxon-name>, <tp:taxon-name><tp:taxon-name-part taxon-name-part-type="familia">Glomeridae</tp:taxon-name-part></tp:taxon-name>)</article-title><source>Biodivers Data J</source><day>6</day><month>11</month><year>2013</year><volume>2013</volume><issue>1</issue><pub-id pub-id-type="doi">10.3897/BDJ.1.e1000</pub-id></mixed-citation></tp:treatment-meta><tp:nomenclature><tp:taxon-name>
            <tp:taxon-name-part taxon-name-part-type="genus">Hyleoglomeris</tp:taxon-name-part>
            <tp:taxon-name-part taxon-name-part-type="species">insularis</tp:taxon-name-part>
            <object-id xmlns:xlink="http://www.w3.org/1999/xlink" content-type="zoobank" xlink:type="simple" object-id-type="ZooBank">urn:lsid:zoobank.org:act:87F46896-93D4-49A2-A857-C06F44A8910A</object-id>
          </tp:taxon-name><tp:taxon-authority>Golovatch, 2013</tp:taxon-authority><tp:taxon-status xmlns:xlink="http://www.w3.org/1999/xlink" xlink:type="simple">sp. n.</tp:taxon-status></tp:nomenclature><tp:treatment-sec sec-type="materials"><title>Materials</title><list list-type="alpha-lower" list-content="occurrences"><list-item><p><bold>Type status:</bold> <named-content xmlns:xlink="http://www.w3.org/1999/xlink" content-type="dwc:typeStatus" xlink:type="simple">Holotype</named-content>. <bold>Occurrence:</bold> recordedBy: <named-content xmlns:xlink="http://www.w3.org/1999/xlink" content-type="dwc:recordedBy" xlink:type="simple">P. Beron</named-content>; sex: <named-content xmlns:xlink="http://www.w3.org/1999/xlink" content-type="dwc:sex" xlink:type="simple">1 male</named-content>; <bold>Location:</bold> island: <named-content xmlns:xlink="http://www.w3.org/1999/xlink" content-type="dwc:island" xlink:type="simple">Kálimnos</named-content>; country: <named-content xmlns:xlink="http://www.w3.org/1999/xlink" content-type="dwc:country" xlink:type="simple">Greece</named-content>; verbatimLocality: <named-content xmlns:xlink="http://www.w3.org/1999/xlink" content-type="dwc:verbatimLocality" xlink:type="simple">village Scalia, Cave Scalia</named-content>; <bold>Event:</bold> eventDate: <named-content xmlns:xlink="http://www.w3.org/1999/xlink" content-type="dwc:eventDate" xlink:type="simple">1987-05-04</named-content>; <bold>Record Level:</bold> institutionCode: <named-content xmlns:xlink="http://www.w3.org/1999/xlink" content-type="dwc:institutionCode" xlink:type="simple">NMNHS</named-content></p></list-item><list-item><p><bold>Type status:</bold> <named-content xmlns:xlink="http://www.w3.org/1999/xlink" content-type="dwc:typeStatus" xlink:type="simple">Paratype</named-content>. <bold>Occurrence:</bold> recordedBy: <named-content xmlns:xlink="http://www.w3.org/1999/xlink" content-type="dwc:recordedBy" xlink:type="simple">P. Beron</named-content>; sex: <named-content xmlns:xlink="http://www.w3.org/1999/xlink" content-type="dwc:sex" xlink:type="simple">2 males, 2 females</named-content>; <bold>Location:</bold> island: <named-content xmlns:xlink="http://www.w3.org/1999/xlink" content-type="dwc:island" xlink:type="simple">Kálimnos</named-content>; country: <named-content xmlns:xlink="http://www.w3.org/1999/xlink" content-type="dwc:country" xlink:type="simple">Greece</named-content>; verbatimLocality: <named-content xmlns:xlink="http://www.w3.org/1999/xlink" content-type="dwc:verbatimLocality" xlink:type="simple">village Scalia, Cave Scalia</named-content>; <bold>Event:</bold> eventDate: <named-content xmlns:xlink="http://www.w3.org/1999/xlink" content-type="dwc:eventDate" xlink:type="simple">1987-05-04</named-content>; <bold>Record Level:</bold> institutionCode: <named-content xmlns:xlink="http://www.w3.org/1999/xlink" content-type="dwc:institutionCode" xlink:type="simple">NMNHS</named-content></p></list-item><list-item><p><bold>Type status:</bold> <named-content xmlns:xlink="http://www.w3.org/1999/xlink" content-type="dwc:typeStatus" xlink:type="simple">Paratype</named-content>. <bold>Occurrence:</bold> recordedBy: <named-content xmlns:xlink="http://www.w3.org/1999/xlink" content-type="dwc:recordedBy" xlink:type="simple">P. Beron</named-content>; sex: <named-content xmlns:xlink="http://www.w3.org/1999/xlink" content-type="dwc:sex" xlink:type="simple">1 male, 1 female</named-content>; <bold>Location:</bold> island: <named-content xmlns:xlink="http://www.w3.org/1999/xlink" content-type="dwc:island" xlink:type="simple">Kálimnos</named-content>; country: <named-content xmlns:xlink="http://www.w3.org/1999/xlink" content-type="dwc:country" xlink:type="simple">Greece</named-content>; verbatimLocality: <named-content xmlns:xlink="http://www.w3.org/1999/xlink" content-type="dwc:verbatimLocality" xlink:type="simple">village Scalia, Cave Scalia</named-content>; <bold>Event:</bold> eventDate: <named-content xmlns:xlink="http://www.w3.org/1999/xlink" content-type="dwc:eventDate" xlink:type="simple">1987-05-04</named-content>; <bold>Record Level:</bold> institutionCode: <named-content xmlns:xlink="http://www.w3.org/1999/xlink" content-type="dwc:institutionCode" xlink:type="simple">ZMUM</named-content></p></list-item></list></tp:treatment-sec><tp:treatment-sec sec-type="Description"><title>Description</title><p>Length of holotype ca 6.0 mm, width (maximum on tergum 2) ca 3.0 mm; length of paratypes ca 6.0-6.2 mm, width on tergum 2 ca 3.0-3.1 mm, or 6.2-7.5 and 3.2-3.4 mm in males and females, respectively. Body nearly entirely pallid (Fig. <xref ref-type="fig" rid="F358171">5</xref>), only dorsal side of head retaining a faint to mediocre, rather uniform brownish coloration often growing a little darker on antennae and pale grey to nearly blackish around ocelli (Fig. <xref ref-type="fig" rid="F358171">5</xref><xref ref-type="fig" rid="F358177">b</xref>).</p><p>Ocelli 6+1 or perhaps 7+1, convex, completely translucid, but mostly clearly discernible due to an infuscated nearby background (Fig. <xref ref-type="fig" rid="F358171">5</xref><xref ref-type="fig" rid="F358177">b</xref>). Tömösváry’s organ pallid, transverse-oval, ca 1.4-1.5 times wider than long. Antennomere 6 long, ca 2.3–2.4 times as long as high.</p><p>Collum with two transverse striae. Tergum 2 with a rather broad hyposchism extending considerably behind caudal tergal margin (Fig. <xref ref-type="fig" rid="F358171">5</xref><xref ref-type="fig" rid="F358176">a</xref>); 4-5 superficial transverse striae, 1-2 starting below schism, remaining 2-3 above it, with three (never last one from below) crossing the dorsum. Male anal shield regularly rounded at caudal margin.</p><p>Male leg 17 (Fig. <xref ref-type="fig" rid="F353355">6</xref><xref ref-type="fig" rid="F353360">a</xref>) with a rather low, regularly rounded, outer coxal lobe; telopodite 3-segmented, tarsus with two strong apical spines.</p><p>Male leg 18 (Fig. <xref ref-type="fig" rid="F353355">6</xref><xref ref-type="fig" rid="F353361">b</xref>) with a narrow syncoxital notch; telopodite 4-segmented, tarsus with one apical spine.</p><p>Telopods (Fig. <xref ref-type="fig" rid="F353355">6</xref><xref ref-type="fig" rid="F353362">c</xref>) with a high, rounded, clearly emarginate, central syncoxital lobe flanked by two setose horns, each latter only slightly higher than central lobe and crowned by a minute, elongate, acute, membranous lobule devoid of adjacent structures. Only prefemur micropapillate laterally. Caudomedial femoral process prominent, directed distomedially at ca 100º to femur, mostly strongly chitinized, only apically with a small membranous sac, but devoid of any chitinized lobe. Caudomedial process of tibia evident, sac-shaped, membranous, with an evident, rounded tubercle on caudal face at base. Tarsus rather modestly curved, subacuminate apically.</p></tp:treatment-sec><tp:treatment-sec sec-type="Diagnosis"><title>Diagnosis</title><p>Differs from congeners in a partly unpigmented body with only the head retaining some pigment, coupled with a long antennomere 6 which is ca 2.3–2.4 times as long as high, as well as by a rather broad hyposchism produced considerably behind the caudal margin of tergum 2, and only 4-5 transverse striae, of which three cross the dorsum on tergum 2.</p></tp:treatment-sec><tp:treatment-sec sec-type="Etymology"><title>Etymology</title><p>To emphasize the provenance from an island. An adjective.</p></tp:treatment-sec><tp:treatment-sec sec-type="Taxon discussion"><title>Taxon discussion</title><p>Due to such a troglomorphic feature as a nearly completely unpigmented body, this species may well prove to be a troglobite. This cave on Kalimnos is known to support at least one more endemic troglobite, the woodlouse <italic><tp:taxon-name><tp:taxon-name-part taxon-name-part-type="genus">Cordioniscus</tp:taxon-name-part> <tp:taxon-name-part taxon-name-part-type="species">kalimnosi</tp:taxon-name-part></tp:taxon-name></italic> Andreev, 1997 (<tp:taxon-name><tp:taxon-name-part taxon-name-part-type="ordo">Isopoda</tp:taxon-name-part></tp:taxon-name>, <tp:taxon-name><tp:taxon-name-part taxon-name-part-type="subordo">Oniscidea</tp:taxon-name-part></tp:taxon-name>, <tp:taxon-name><tp:taxon-name-part taxon-name-part-type="familia">Styloniscidae</tp:taxon-name-part></tp:taxon-name>) (<xref ref-type="bibr" rid="B353262">Schmalfuss 2003</xref>).</p></tp:treatment-sec><tp:treatment-sec><!--Section generated to contain objects referenced in tp:taxon-treatment.--><fig-group id="F358171" position="float" orientation="portrait"><caption><p>Habitus of <italic><tp:taxon-name><tp:taxon-name-part taxon-name-part-type="genus">Hyleoglomeris</tp:taxon-name-part> <tp:taxon-name-part taxon-name-part-type="species">insularis</tp:taxon-name-part></tp:taxon-name></italic> sp. n., male paratype. Photos by K. Makarov, not taken to scale.</p></caption><fig id="F358176" position="float" orientation="portrait"><label>Figure 5a.</label><caption><p>Lateral view.</p></caption><graphic xmlns:xlink="http://www.w3.org/1999/xlink" xlink:href="biodiversity_data_journal-1-e1000-g005_a.jpg" position="float" orientation="portrait" xlink:type="simple"/></fig><fig id="F358177" position="float" orientation="portrait"><label>Figure 5b.</label><caption><p>Ventral view.</p></caption><graphic xmlns:xlink="http://www.w3.org/1999/xlink" xlink:href="biodiversity_data_journal-1-e1000-g005_b.jpg" position="float" orientation="portrait" xlink:type="simple"/></fig></fig-group><fig id="F358177" position="float" orientation="portrait"><label>Figure 5b.</label><caption><p>Ventral view.</p></caption><graphic xmlns:xlink="http://www.w3.org/1999/xlink" xlink:href="biodiversity_data_journal-1-e1000-g005_b.jpg" position="float" orientation="portrait" xlink:type="simple"/></fig><fig id="F358176" position="float" orientation="portrait"><label>Figure 5a.</label><caption><p>Lateral view.</p></caption><graphic xmlns:xlink="http://www.w3.org/1999/xlink" xlink:href="biodiversity_data_journal-1-e1000-g005_a.jpg" position="float" orientation="portrait" xlink:type="simple"/></fig><fig-group id="F353355" position="float" orientation="portrait"><caption><p><italic><tp:taxon-name><tp:taxon-name-part taxon-name-part-type="genus">Hyleoglomeris</tp:taxon-name-part> <tp:taxon-name-part taxon-name-part-type="species">insularis</tp:taxon-name-part></tp:taxon-name></italic> sp. n., male paratype, legs 17, 18 and 19, respectively, front views.</p></caption><fig id="F353360" position="float" orientation="portrait"><label>Figure 6a.</label><caption><p>Leg 17. Scale bar: 0.2 mm.</p></caption><graphic xmlns:xlink="http://www.w3.org/1999/xlink" xlink:href="biodiversity_data_journal-1-e1000-g006_a.jpg" position="float" orientation="portrait" xlink:type="simple"/></fig><fig id="F353361" position="float" orientation="portrait"><label>Figure 6b.</label><caption><p>Leg 18. Scale bar: 0.2 mm.</p></caption><graphic xmlns:xlink="http://www.w3.org/1999/xlink" xlink:href="biodiversity_data_journal-1-e1000-g006_b.jpg" position="float" orientation="portrait" xlink:type="simple"/></fig><fig id="F353362" position="float" orientation="portrait"><label>Figure 6c.</label><caption><p>Leg 19. Scale bar: 0.2 mm.</p></caption><graphic xmlns:xlink="http://www.w3.org/1999/xlink" xlink:href="biodiversity_data_journal-1-e1000-g006_c.jpg" position="float" orientation="portrait" xlink:type="simple"/></fig></fig-group><fig id="F353360" position="float" orientation="portrait"><label>Figure 6a.</label><caption><p>Leg 17. Scale bar: 0.2 mm.</p></caption><graphic xmlns:xlink="http://www.w3.org/1999/xlink" xlink:href="biodiversity_data_journal-1-e1000-g006_a.jpg" position="float" orientation="portrait" xlink:type="simple"/></fig><fig id="F353361" position="float" orientation="portrait"><label>Figure 6b.</label><caption><p>Leg 18. Scale bar: 0.2 mm.</p></caption><graphic xmlns:xlink="http://www.w3.org/1999/xlink" xlink:href="biodiversity_data_journal-1-e1000-g006_b.jpg" position="float" orientation="portrait" xlink:type="simple"/></fig><fig id="F353362" position="float" orientation="portrait"><label>Figure 6c.</label><caption><p>Leg 19. Scale bar: 0.2 mm.</p></caption><graphic xmlns:xlink="http://www.w3.org/1999/xlink" xlink:href="biodiversity_data_journal-1-e1000-g006_c.jpg" position="float" orientation="portrait" xlink:type="simple"/></fig></tp:treatment-sec><ref-list><ref id="B353262"><element-citation xmlns:xlink="http://www.w3.org/1999/xlink" publication-type="book" xlink:type="simple"><person-group person-group-type="author"><name name-style="western"><surname>Schmalfuss</surname><given-names>H</given-names></name></person-group><year>2003</year><article-title>World catalog of terrestrial isopods (<tp:taxon-name><tp:taxon-name-part taxon-name-part-type="ordo">Isopoda</tp:taxon-name-part></tp:taxon-name><tp:taxon-name><tp:taxon-name-part taxon-name-part-type="subordo">Oniscidea</tp:taxon-name-part></tp:taxon-name>)</article-title><volume>Serie A</volume><publisher-name>Stuttgarter Beiträge zur Naturkunde</publisher-name><size units="page">341</size></element-citation></ref></ref-list></tp:taxon-treatment>
